# Supplementary material for: Influence of UGT1A1 Genetic Variants on Free Bilirubin Levels in Japanese Newborns: A Preliminary Study
Source: Int J Environ Res Public Health. 2022 Oct 12;19(20):13090. doi: 10.3390/ijerph192013090 (PMC9603041; doi:10.3390/ijerph192013090)
Supplement: Supplementary file 1 [file ijerph-19-13090-s001.zip]

Archive with 1 entries (1 files):
- ijerph-1939683-supplementary.pdf
